# Supplementary material for: Smartphone and medical application use among dentists in China
Source: BMC Med Inform Decis Mak. 2020 Sep 7;20:213. doi: 10.1186/s12911-020-01238-3 (PMC7487503; doi:10.1186/s12911-020-01238-3)
Supplement: Supplementary file 1 — Additional file 1. [file 12911_2020_1238_MOESM1_ESM.xlsx]

## Sheet: Sheet1
Age	Medical rank（1=Resident dentist，2=Dentist in charge，3=Senior/associate senior dentist	Workplace （1=Public hospital，2=Private hospital）	Do you own a smartphone?	Brand of your smarphone（1=Apple，2=Samsung，3=Huawei，4=OPPO，5=Xiaomi，6=Others）	Have you installed Wechat or QQ on your smartphone?	Do you use WeChat or QQ in clinical practice? (1= yes, 2=no)	The purpose for using WeChat or QQ in clinical practice (1=Communicating with patients,2=Communicating with peers,3=Acquiring medical information,4=Others)	Frequency of using WeChat or QQ in clinical practice.(1= more than once / day, 2=2-3times/day, 3=more than once / week, 4=2-3times/week, 5= seldom, 6=never	Daily use of WeChat or QQ in clinical practice within dentists (in minutes).(1=None,2=1-10 minutes,3=11-20 minutes,4=21-30 minutes,5=31-40 minutes,6=41-50 minutes,7=51-60 minutes,8=>60 minutes	Have you installed medical apps on your smartphone? (except Wechat and QQ).(1=yes, 2= no)	How many medical apps do you have on your smartphone?
32	3	2	Yes	1	Yes	1	1，2，3	1	4	2	0
31	3	1	Yes	3	Yes	1	1，2，3	4	3	2	0
41	2	1	Yes	2	Yes	1	2，3	3	4	1	2
33	2	1	Yes	3	Yes	1	2，3，4	4	4	1	1
32	3	1	Yes	4	Yes	1	1，2，3，4	2	3	2	0
32	3	2	Yes	1	Yes	1	1，2	3	2	2	0
23	1	2	Yes	1	Yes	1	1，2，3	1	8	2	0
41	2	1	Yes	3	Yes	1	3	3	4	1	3
30	3	1	Yes	3	Yes	1	2	5	2	2	0
33	2	2	Yes	1	Yes	1	1，2，3	1	6	1	3
27	3	2	Yes	1	Yes	1	2	2	3	2	0
19	3	2	Yes	3	Yes	1	2，3	2	2	2	0
29	3	2	Yes	1	Yes	1	3	5	2	2	0
25	3	2	Yes	1	Yes	1	4	5	4	2	0
28	3	2	Yes	4	Yes	1	1	3	2	2	0
31	1	2	Yes	1	Yes	1	1	5	2	1	1
22	1	1	Yes	4	Yes	1	1，2，3，4	1	3	1	5
25	1	1	Yes	1	Yes	1	1，2，3	1	6	1	3
25	2	1	Yes	3	Yes	1	1，2，3	1	7	1	1
30	1	1	Yes	3	Yes	1	2	4	5	1	2
29	1	1	Yes	1	Yes	1	1，2，3，4	2	4	1	3
32	2	2	Yes	1	Yes	1	1，2，3	1	3	1	3
36	3	1	Yes	5	Yes	1	1，2，3	2	2	1	1
30	1	2	Yes	1	Yes	1	3	1	8	1	8
31	2	1	Yes	1	Yes	1	1，2	3	5	2	0
30	2	1	Yes	1	Yes	1	2，3	3	4	1	3
33	2	1	Yes	4	Yes	1	2，3	5	2	2	0
29	1	2	Yes	2	Yes	1	1，2，3	1	4	1	1
34	1	1	Yes	4	Yes	1	1，4	1	4	1	3
40	2	1	Yes	5	Yes	1	1，2，3	1	3	1	3
39	2	2	Yes	1	Yes	1	1，2，3	1	8	1	1
26	1	2	Yes	4	Yes	1	1，2，3，4	1	7	1	3
32	1	2	Yes	3	Yes	1	1，2，3	1	3	1	3
22	1	2	Yes	4	Yes	1	1，2，3	1	3	2	0
40	2	1	Yes	3	Yes	1	2	5	2	2	0
36	2	1	Yes	1	Yes	1	2，3，4	1	7	1	3
25	1	2	Yes	3	Yes	1	1，2，3	1	8	1	7
27	1	2	Yes	1	Yes	1	1，2，3	4	4	1	2
22	1	2	Yes	1	Yes	1	1，2，3	2	8	1	6
23	1	2	Yes	1	Yes	1	1，2，3	1	4	1	1
27	1	2	Yes	4	Yes	1	1，2，3	3	3	1	3
36	1	2	Yes	1	Yes	1	3	2	6	1	3
28	1	1	Yes	1	Yes	1	2，3	5	2	1	3
31	2	2	Yes	6	Yes	1	1，2，3	1	8	1	1
33	1	2	Yes	5	Yes	1	2，3	1	8	1	2
30	1	1	Yes	1	Yes	1	1，2，3，4	1	3	1	4
30	1	2	Yes	3	Yes	1	1	2	7	2	0
40	1	2	Yes	5	Yes	1	2	2	8	1	4
39	2	1	Yes	3	Yes	1	1，2，3	1	5	2	0
38	2	2	Yes	4	Yes	1	2，3	5	2	1	2
45	3	1	Yes	1	Yes	1	1，2，3	4	3	2	2
36	1	1	Yes	3	Yes	1	1，2，3	1	8	1	3
45	3	1	Yes	4	Yes	1	2，3，4	1	4	2	0
40	3	2	Yes	3	Yes	1	1，2，3	1	8	1	1
40	2	2	Yes	1	Yes	1	1，2，3	1	8	1	2
37	1	1	Yes	3	Yes	1	1，2	1	5	1	2
42	3	1	Yes	3	Yes	1	1，2，3，4	2	7	1	2
27	1	1	Yes	3	Yes	1	1，2，3	2	8	1	2
25	1	2	Yes	3	Yes	1	1，2，3	4	4	1	2
29	2	1	Yes	4	Yes	1	1，2，3，4	1	8	1	1
43	1	1	Yes	3	Yes	1	2，3	2	5	1	3
50	3	1	Yes	3	Yes	1	2	3	2	2	0
40	1	2	Yes	1	Yes	1	1，2，3	1	8	2	0
25	1	2	Yes	1	Yes	1	1，2，3	1	4	1	1
36	2	2	Yes	3	Yes	1	1，2，3	3	4	2	0
37	1	2	Yes	6	Yes	1	3	4	7	2	0
38	2	2	Yes	4	Yes	1	1，2，3	3	4	1	1
30	1	1	Yes	3	Yes	1	1，2，4	1	8	1	6
30	1	1	Yes	5	Yes	1	1，2，3	1	3	1	1
26	1	2	Yes	1	Yes	1	1，2，3	1	8	2	0
43	3	1	Yes	3	Yes	1	1，2，3，4	1	8	1	3
29	1	1	Yes	3	Yes	1	2	2	3	1	1
26	1	1	Yes	3	Yes	1	3	3	2	1	3
35	2	1	Yes	1	Yes	1	1，2，3	2	3	1	1
29	1	1	Yes	1	Yes	1	1，2，3	1	4	1	2
40	3	1	Yes	3	Yes	1	1，2	2	3	1	1
42	1	1	Yes	6	Yes	1	1，2，3	2	3	1	3
43	3	2	Yes	3	Yes	1	1，2，3	1	6	2	0
22	1	2	Yes	3	Yes	1	1，2，3	1	8	1	2
32	2	2	Yes	3	Yes	1	1，2，3	1	8	1	10
36	1	2	Yes	4	Yes	1	1，2	1	6	1	1
27	1	2	Yes	1	Yes	1	1，2，3	2	8	1	3
26	1	2	Yes	5	Yes	1	1，2，3	1	4	2	0
40	1	1	Yes	3	Yes	1	2	1	4	2	0
30	1	1	Yes	1	Yes	1	1，2，3，4	2	3	1	1
27	1	1	Yes	3	Yes	1	1，2，3	1	8	1	1
44	3	1	Yes	1	Yes	1	1，2，3	2	3	1	8
38	3	1	Yes	5	Yes	1	1，2，3	1	8	1	6
35	2	2	Yes	1	Yes	1	1，2，3	1	8	1	11
35	2	1	Yes	1	Yes	1	3	1	4	1	2
35	2	2	Yes	1	Yes	1	1,2,3	1	8	1	1
36	2	2	Yes	1	Yes	1	1,2,3	1	4	2	0
35	2	1	Yes	1	Yes	1	1,2,3	2	5	1	2
36	2	1	Yes	3	Yes	1	1,2	3	4	1	3
34	2	2	Yes	5	Yes	1	1,2,3	5	4	1	1
35	2	2	Yes	1	Yes	1	1,2,3,4	1	4	1	2
31	2	1	Yes	1	Yes	1	2,3	1	3	1	5
31	2	2	Yes	1	Yes	1	1,2,3,4	1	8	1	2
26	1	2	Yes	1	Yes	1	没有	2	8	2	0
33	2	1	Yes	3	Yes	1	1,2,3	4	2	1	1
35	1	2	Yes	1	Yes	1	1,2,3	1	4	1	1
38	2	2	Yes	4	Yes	1	1,2,3,4	1	8	2	0
30	1	2	Yes	1	Yes	1	1,2,3	1	5	2	0
39	3	1	Yes	3	Yes	1	1,2,4	1	8	1	1
27	1	1	Yes	1	Yes	1	1,2,3	2	3	2	0
39	2	2	Yes	3	Yes	1	4	5	2	2	0
45	2	1	Yes	4	Yes	1	1,2,3,4	2	4	1	1
37	3	1	Yes	5	Yes	1	1,2,3	1	5	1	1
36	1	1	Yes	1	Yes	1	1,2,3	1	3	1	2
36	3	1	Yes	3	Yes	1	1,2,	1	3	1	3
36	2	1	Yes	1	Yes	1	1，2，3	5	2	1	4
33	2	1	Yes	1	Yes	1	2,3	3	4	1	5
25	1	1	Yes	1	Yes	1	2,3,4	2	8	2	0
36	2	1	Yes	1	Yes	1	1,2,3,4	1	8	1	3
31	1	1	Yes	1	Yes	1	1,2,3	1	5	2	0
23	1	2	Yes	1	Yes	1	1	4	4	1	1
30	1	1	Yes	1	Yes	1	1,2,3	1	4	1	1
35	2	1	Yes	1	Yes	1	1,2,3	1	8	1	2
28	1	1	Yes	3	Yes	1	1,2,3	1	3	2	0
23	1	1	Yes	6	Yes	1	1,2,3,4	1	5	1	1
30	1	1	Yes	3	Yes	1	1,2	1	4	1	8
51	3	1	Yes	3	Yes	1	1,2,3	3	4	1	2
32	1	1	Yes	1	Yes	1	1,2,3	1	8	2	0
35	2	1	Yes	1	Yes	1	1,2,3,4	1	8	1	3
33	2	1	Yes	1	Yes	1	1,2,3	1	2	1	5
24	1	1	Yes	1	Yes	1	1,2	1	5	1	1
27	1	1	Yes	1	Yes	1	2,3,4	2	2	1	2
33	2	2	Yes	1	Yes	1	1	1	2	1	1
30	1	1	Yes	3	Yes	1	4	2	3	1	2
29	1	1	Yes	3	Yes	1	1,2,3	1	8	2	0
32	2	1	Yes	6	Yes	1	1,2,3	1	5	1	2
30	1	1	Yes	1	Yes	1	2	2	4	1	2
26	1	1	Yes	3	Yes	1	1,2,3	1	8	2	0
37	2	1	Yes	1	Yes	1	1,2,3,4	2	4	1	2
45	3	1	Yes	5	Yes	1	1,2,3,4	1	7	1	9
59	3	1	Yes	3	Yes	1	1,2,3,4	1	7	1	1
35	2	1	Yes	5	Yes	1	1	2	5	1	3
38	2	2	Yes	1	Yes	1	1,2,3	1	8	2	0
30	1	2	Yes	1	Yes	1	2,3	1	4	2	0
28	1	2	Yes	3	Yes	1	1,2，3	1	5	1	1
21	1	2	Yes	1	Yes	1	1	1	8	1	1
28	1	2	Yes	1	Yes	1	2	2	2	1	1
37	1	2	Yes	1	Yes	1	1,2，3	1	8	1	2
24	1	2	Yes	1	Yes	1	1,3	2	3	1	1
29	1	2	Yes	1	Yes	1	1,2	3	8	2	0
37	1	2	Yes	3	Yes	1	1,2，3	1	4	1	1
36	1	2	Yes	1	Yes	1	1,2，3	1	8	1	5
30	2	1	Yes	3	Yes	1	1,2，3	1	4	1	3
34	2	2	Yes	5	Yes	1	1,2，3	2	3	2	0
32	1	2	Yes	3	Yes	1	1，2，3	1	8	1	2
28	1	2	Yes	3	Yes	1	2,4	1	8	2	0
26	1	2	Yes	1	Yes	1	1，2，3，4	1	8	2	0
36	2	2	Yes	5	Yes	1	1，2，3	1	3	1	1
34	1	2	Yes	1	Yes	1	4	2	3	2	0
42	1	2	Yes	1	Yes	1	1，2，3	2	7	2	0
38	2	1	Yes	1	Yes	1	1,2，3	1	8	1	2
38	2	2	Yes	3	Yes	1	2,3	1	8	1	2
32	1	2	Yes	1	Yes	1	1,2,3	2	4	2	0
31	1	2	Yes	3	Yes	1	1,2，3	1	2	1	2
36	3	2	Yes	3	Yes	1	1,3	4	2	1	2
29	1	2	Yes	1	Yes	1	1,2，3	1	8	1	2
27	2	2	Yes	1	Yes	1	1,2，3	2	5	1	5
45	3	1	Yes	1	Yes	1	1,2,3	1	8	1	3
36	2	2	Yes	3	Yes	1	1,2，3	1	3	1	5
36	2	1	Yes	5	Yes	1	1,2,3	4	2	2	0
37	2	2	Yes	1	Yes	1	1,2,3	1	8	1	3
33	2	2	Yes	5	Yes	1	1,2，3	1	5	1	2
35	2	2	Yes	3	Yes	1	1,2,3	3	6	1	4
30	2	2	Yes	3	Yes	1	1,3	4	3	1	3
30	2	2	Yes	3	Yes	1	1,3	4	3	1	3
33	2	2	Yes	1	Yes	1	1,2,3	1	6	2	0
40	2	2	Yes	3	Yes	1	1,2,3,4	2	5	1	2
30	1	2	Yes	1	Yes	1	1,2,3,4	1	8	1	2
37	2	2	Yes	1	Yes	1	1，2，3，4	2	8	1	1
31	2	1	Yes	3	Yes	1	1，2，3	2	3	1	1
32	2	1	Yes	1	Yes	1	3，4	2	2	1	4
30	1	1	Yes	1	Yes	1	3	1	4	1	2
24	1	2	Yes	1	Yes	1	1.2.3	1	3	1	3
32	2	2	Yes	1	Yes	1	1.2.3	2	4	1	2
54	3	1	Yes	3	Yes	1	4	2	2	1	1
26	1	2	Yes	1	Yes	1	1.2.3.4	1	8	2	0	13089861917
36	1	2	Yes	3	Yes	1	1.2.3	4	4	1	3	18780253849
27	1	1	Yes	3	Yes	1	2.3	1	5	1	2	15058388515
35	2	2	Yes	3	Yes	1	2.3	4	4	1	2	13428034054
26	1	1	Yes	1	Yes	1	2.3	1	4	1	1	15010540520
40	3	1	Yes	3	Yes	1	1.2.3	1	5	1	6
29	1	1	Yes	1	Yes	1	1.2.3	2	5	1	2	13508672286
32	2	1	Yes	3	Yes	1	1.2.3	1	7	1	6	18644983924
30	1	1	Yes	2	Yes	1	2.3	1	7	1	2	15296642853
38	1	1	Yes	1	Yes	1	2.3	1	8	1	1	18607133610
37	1	1	Yes	1	Yes	1	2.3	1	7	1	3	15007145461
35	1	1	Yes	4	Yes	1	2.3.4	2	5	1	2	15082091777
32	1	1	Yes	3	Yes	1	1.2.3.4	1	8	1	2	15534563336
26	1	1	Yes	3	Yes	1	1.2.3	2	3	1	2	18181927026
27	1	2	Yes	2	Yes	1	1.2.3	2	4	1	2	18684309699
33	2	2	Yes	3	Yes	1	1.2.3	1	8	2	0	15356146366
34	1	2	Yes	1	Yes	1	1.2.3	1	4	2	0	15962266619
21	1	2	Yes	4	Yes	1	1.2.3	1	5	2	0	13575781539
38	2	1	Yes	1	Yes	1	1.2.3	1	8	1	3	13858149523
37	3	1	Yes	3	Yes	1	1..2.4	1	4	1	3	13795881217
38	2	2	Yes	4	Yes	1	1.2	2	4	2	0	13810360743
33	2	1	Yes	1	Yes	1	1	1	2	2	0	18343083588
30	1	2	Yes	1	Yes	1	1.2.3	4	2	1	1	13719671030
30	1	1	Yes	4	Yes	1	1	5	3	1	1	15823390156
27	1	1	Yes	3	Yes	1	2.3.4	3	4	1	3	13735508394
35	2	1	Yes	1	Yes	1	1.2.3.4	1	8	1	1	15503443535
34	1	1	Yes	1	Yes	1	3	1	8	1	1	13753143702
24	1	2	Yes	3	Yes	1	1.2.3	1	8	1	2	15086681626
26	1	1	Yes	1	Yes	1	2.3	1	3	1	2	15114011801
40	1	2	Yes	1	Yes	1	1.2.3	1	8	1	1	18607889258
38	2	2	Yes	1	Yes	1	1.2.3	1	4	1	2	13818402910
31	1	1	Yes	3	Yes	1	1.2.3	2	3	1	1	13657694786
31	2	1	Yes	1	Yes	1	1.2.3	2	3	1	2	13996219842
26	1	1	Yes	1	Yes	1	2.3	1	5	1	5	17628301949
28	1	2	Yes	1	Yes	1	1.2.3	2	4	1	1	18503426761
37	1	1	Yes	1	Yes	1	1.2.3	1	8	2	0	13578907755
32	1	2	Yes	5	Yes	1	1.2.3	1	4	1	1	13261705173
35	2	1	Yes	4	Yes	1	1.2.3.4	3	2	1	3	15208663762
22	1	2	Yes	5	Yes	1	1.3.4	2	4	2	0	18226427754
35	1	1	Yes	1	Yes	1	2	1	3	1	1	13902447607
37	2	1	Yes	1	Yes	1	1.2.3	1	6	1	4	13438239502
23	1	1	Yes	1	Yes	1	3	1	2	1	1	15198088487
32	2	2	Yes	3	Yes	1	1.2.3	1	8	1	5	18652949947
27	1	2	Yes	3	Yes	1	1.2.3	1	7	1	5	15107728282
27	1	2	Yes	6	Yes	1	2	1	8	1	1	18682053605
33	1	2	Yes	1	Yes	1	1.2.3.4	1	8	2	0	13917603427
36	2	2	Yes	1	Yes	1	1.2.3	1	8	1	12	13982268187
33	1	1	Yes	1	Yes	1	1.2.3	4	4	2	0	15986662989
26	1	1	Yes	1	Yes	1	1.2.3.4	1	8	1	1	18883936012
25	1	1	Yes	4	Yes	1	1.2.3	1	5	1	3	13983644286
28	1	1	Yes	1	Yes	1	3	1	2	2	0	18807285228
32	2	1	Yes	1	Yes	1	1.2.3	1	4	2	0	13648407076
31	1	1	Yes	3	Yes	1	1.2.3	1	5	1	4	15736240297
24	1	2	Yes	1	Yes	1	2.3	4	2	1	2	13765346099
29	1	1	Yes	1	Yes	1	2.3	1	2	1	1	18728552855
37	2	1	Yes	1	Yes	1	1.2.3	1	8	1	1
40	2	1	Yes	3	Yes	1	1.2.3	1	3	1	3
36	3	2	Yes	3	Yes	1	1,3	4	2	1	2
29	1	2	Yes	1	Yes	1	1,2，3	1	8	1	2
27	2	2	Yes	1	Yes	1	1,2，3	2	5	1	5
33	2	2	Yes	5	Yes	1	1,2，3	1	5	1	2
35	2	2	Yes	3	Yes	1	1,2,3	3	6	1	4
30	2	2	Yes	3	Yes	1	1,3	4	3	1	3
30	2	2	Yes	3	Yes	1	1,3	4	3	1	3
33	2	2	Yes	1	Yes	1	1,2,3	1	6	2	0
40	2	2	Yes	3	Yes	1	1,2,3,4	2	5	1	2
30	1	2	Yes	1	Yes	1	1,2,3,4	1	8	1	2
36	3	2	Yes	3	Yes	1	1,3	4	2	1	2
29	1	2	Yes	1	Yes	1	1,2，3	1	8	1	2
27	2	2	Yes	1	Yes	1	1,2，3	2	5	1	5
33	2	2	Yes	5	Yes	1	1,2，3	1	5	1	2
35	2	2	Yes	3	Yes	1	1,2,3	3	6	1	4
30	2	2	Yes	3	Yes	1	1,3	4	3	1	3
30	2	2	Yes	3	Yes	1	1,3	4	3	1	3
33	2	2	Yes	1	Yes	1	1,2,3	1	6	2	0
40	2	2	Yes	3	Yes	1	1,2,3,4	2	5	1	2
30	1	2	Yes	1	Yes	1	1,2,3,4	1	8	1	2
36	1	1	Yes	1	Yes	1	1,2,3	1	3	1	2
36	3	1	Yes	3	Yes	1	1,2,	1	3	1	3
36	2	1	Yes	1	Yes	1	1，2，3	5	2	1	4
33	2	1	Yes	1	Yes	1	2,3	3	4	1	5
25	1	1	Yes	1	Yes	1	2,3,4	2	8	2	0
36	2	1	Yes	1	Yes	1	1,2,3,4	1	8	1	3
31	1	1	Yes	1	Yes	1	1,2,3	1	5	2	0
23	1	2	Yes	1	Yes	1	1	4	4	1	1
30	1	1	Yes	1	Yes	1	1,2,3	1	4	1	1
35	2	1	Yes	1	Yes	1	1,2,3	1	8	1	2
36	3	2	Yes	3	Yes	1	1,3	4	2	1	2
29	1	2	Yes	1	Yes	1	1,2，3	1	8	1	2
27	2	2	Yes	1	Yes	1	1,2，3	2	5	1	5
33	2	2	Yes	5	Yes	1	1,2，3	1	5	1	2
35	2	2	Yes	3	Yes	1	1,2,3	3	6	1	4
30	2	2	Yes	3	Yes	1	1,3	4	3	1	3
30	2	2	Yes	3	Yes	1	1,3	4	3	1	3
33	2	2	Yes	1	Yes	1	1,2,3	1	6	2	0
40	2	2	Yes	3	Yes	1	1,2,3,4	2	5	1	2
30	1	2	Yes	1	Yes	1	1,2,3,4	1	8	1	2
36	3	2	Yes	3	Yes	1	1,3	4	2	1	2
29	1	2	Yes	1	Yes	1	1,2，3	1	8	1	2
27	2	2	Yes	1	Yes	1	1,2，3	2	5	1	5
33	2	2	Yes	5	Yes	1	1,2，3	1	5	1	2
35	2	2	Yes	3	Yes	1	1,2,3	3	6	1	4
30	2	2	Yes	3	Yes	1	1,3	4	3	1	3
30	2	2	Yes	3	Yes	1	1,3	4	3	1	3
33	2	2	Yes	1	Yes	1	1,2,3	1	6	2	0
40	2	2	Yes	3	Yes	1	1,2,3,4	2	5	1	2
30	1	2	Yes	1	Yes	1	1,2,3,4	1	8	1	2
36	3	2	Yes	3	Yes	1	1,3	4	2	1	2
29	1	2	Yes	1	Yes	1	1,2，3	1	8	1	2
27	2	2	Yes	1	Yes	1	1,2，3	2	5	1	5
33	2	2	Yes	5	Yes	1	1,2，3	1	5	1	2
35	2	2	Yes	3	Yes	1	1,2,3	3	6	1	4
30	2	2	Yes	3	Yes	1	1,3	4	3	1	3
30	2	2	Yes	3	Yes	1	1,3	4	3	1	3
33	2	2	Yes	1	Yes	1	1,2,3	1	6	2	0
40	2	2	Yes	3	Yes	1	1,2,3,4	2	5	1	2
30	1	2	Yes	1	Yes	1	1,2,3,4	1	8	1	2
36	3	2	Yes	3	Yes	1	1,3	4	2	1	2
29	1	2	Yes	1	Yes	1	1,2，3	1	8	1	2
27	2	2	Yes	1	Yes	1	1,2，3	2	5	1	5
33	2	2	Yes	5	Yes	1	1,2，3	1	5	1	2
35	2	2	Yes	3	Yes	1	1,2,3	3	6	1	4
30	2	2	Yes	3	Yes	1	1,3	4	3	1	3
30	2	2	Yes	3	Yes	1	1,3	4	3	1	3
33	2	2	Yes	1	Yes	1	1,2,3	1	6	2	0
40	2	2	Yes	3	Yes	1	1,2,3,4	2	5	1	2
30	1	2	Yes	1	Yes	1	1,2,3,4	1	8	1	2
32	2	2	Yes	1	Yes	1	1，2，3	1	4	1	3
31	2	1	Yes	3	Yes	1	1，2，3	4	3	2	0
41	2	1	Yes	2	Yes	1	2，3	3	4	1	2
33	2	1	Yes	3	Yes	1	2，3，4	4	4	1	1
32	2	1	Yes	4	Yes	1	1，2，3，4	2	3	2	0
32	2	2	Yes	1	Yes	1	1，2	3	2	2	0
23	1	2	Yes	1	Yes	1	1，2，3	1	8	2	0
41	2	1	Yes	3	Yes	1	3	3	4	1	3
30	2	1	Yes	3	Yes	1	2	5	2	2	0
33	2	2	Yes	1	Yes	1	1，2，3	1	6	1	3
27	1	2	Yes	1	Yes	1	2	2	3	2	0
19	1	2	Yes	3	Yes	1	2，3	2	2	2	0
29	1	2	Yes	1	Yes	1	3	5	2	2	0
25	1	2	Yes	1	Yes	1	4	5	4	2	0
28	1	2	Yes	4	Yes	1	1	3	2	2	0
31	1	2	Yes	1	Yes	1	1	5	2	1	1
22	1	1	Yes	4	Yes	1	1，2，3，4	1	3	1	5
25	1	1	Yes	1	Yes	1	1，2，3	1	6	1	3
25	2	1	Yes	3	Yes	1	1，2，3	1	7	1	1
30	1	1	Yes	3	Yes	1	2	4	5	1	2
29	1	1	Yes	1	Yes	1	1，2，3，4	2	4	1	3
32	2	2	Yes	1	Yes	1	1，2，3	1	3	1	3
36	3	1	Yes	5	Yes	1	1，2，3	2	2	1	1
30	1	2	Yes	1	Yes	1	3	1	8	1	8
31	2	1	Yes	1	Yes	1	1，2	3	5	2	0
30	2	1	Yes	1	Yes	1	2，3	3	4	1	3
33	2	1	Yes	4	Yes	1	2，3	5	2	2	0
29	1	2	Yes	2	Yes	1	1，2，3	1	4	1	1
34	1	1	Yes	4	Yes	1	1，4	1	4	1	3
40	2	1	Yes	5	Yes	1	1，2，3	1	3	1	3
39	2	2	Yes	1	Yes	1	1，2，3	1	8	1	1
26	1	2	Yes	4	Yes	1	1，2，3，4	1	7	1	3
32	1	2	Yes	3	Yes	1	1，2，3	1	3	1	3
22	1	2	Yes	4	Yes	1	1，2，3	1	3	1	1
40	2	1	Yes	3	Yes	1	2	5	2	2	0
36	2	1	Yes	1	Yes	1	2，3，4	1	7	1	3
25	1	2	Yes	3	Yes	1	1，2，3	1	8	1	7
27	1	2	Yes	1	Yes	1	1，2，3	4	4	1	2
22	1	2	Yes	1	Yes	1	1，2，3	2	8	1	6
23	1	2	Yes	1	Yes	1	1，2，3	1	4	1	1
27	1	2	Yes	4	Yes	1	1，2，3	3	3	1	3
36	1	2	Yes	1	Yes	1	3	2	6	1	3
28	1	1	Yes	1	Yes	1	2，3	5	2	1	3
31	2	2	Yes	6	Yes	1	1，2，3	1	8	1	1
33	1	2	Yes	5	Yes	1	2，3	1	8	1	2
30	1	1	Yes	1	Yes	1	1，2，3，4	1	3	1	4
30	1	2	Yes	3	Yes	1	1	2	7	2	0
40	1	2	Yes	5	Yes	1	2	2	8	1	4
39	2	1	Yes	3	Yes	1	1，2，3	1	5	2	0
38	2	2	Yes	4	Yes	1	2，3	5	2	1	2
45	3	1	Yes	1	Yes	1	1，2，3	4	3	1	2
36	1	1	Yes	3	Yes	1	1，2，3	1	8	1	3
45	3	1	Yes	4	Yes	1	2，3，4	1	4	2	0
40	3	2	Yes	3	Yes	1	1，2，3	1	8	1	1
40	2	2	Yes	1	Yes	1	1，2，3	1	8	1	2
37	1	1	Yes	3	Yes	1	1，2	1	5	1	2
42	3	1	Yes	3	Yes	1	1，2，3，4	2	7	1	2
27	1	1	Yes	3	Yes	1	1，2，3	2	8	1	2
25	1	2	Yes	3	Yes	1	1，2，3	4	4	1	2
29	2	1	Yes	4	Yes	1	1，2，3，4	1	8	1	1
43	1	1	Yes	3	Yes	1	2，3	2	5	1	3
50	3	1	Yes	3	Yes	1	2	3	2	2	0
40	1	2	Yes	1	Yes	1	1，2，3	1	8	2	0
25	1	2	Yes	1	Yes	1	1，2，3	1	4	1	1
36	2	2	Yes	3	Yes	1	1，2，3	3	4	1	1
37	1	2	Yes	6	Yes	1	3	4	7	2	0
38	2	2	Yes	4	Yes	1	1，2，3	3	4	1	1
30	1	1	Yes	3	Yes	1	1，2，4	1	8	1	6
30	1	1	Yes	5	Yes	1	1，2，3	1	3	1	1
26	1	2	Yes	1	Yes	1	1，2，3	1	8	2	0
43	3	1	Yes	3	Yes	1	1，2，3，4	1	8	1	3
43	3	2	Yes	3	Yes	1	1，2，3	1	6	2	0
