# Supplementary material for: Smartphone and medical application use among dentists in China
Source: BMC Med Inform Decis Mak. 2020 Sep 7;20:213. doi: 10.1186/s12911-020-01238-3 (PMC7487503; doi:10.1186/s12911-020-01238-3)
Supplement: Supplementary file 2 — Additional file 2. [file 12911_2020_1238_MOESM2_ESM.xlsx]

## Sheet: Sheet1
Age (1= ＜30, 2=31-40, 3=41-50, 4=＞50）	Medical rank（1=Resident dentist，2=Dentist in charge，3=Senior/associate senior dentist	Workplace （1=Public hospital，2=Private hospital）	How many medical apps do you have on your smartphone?	Frequency of using medical apps in clinical practice.(1= more than once / day, 2=2-3times/day, 3=more than once / week, 4=2-3times/week, 5= seldom, 6=never	Daily use of medical apps in clinical practice within dentists (in minutes).(1=None,2=1-10 minutes,3=11-20 minutes,4=21-30 minutes,5=31-40 minutes,6=41-50 minutes,7=51-60 minutes,8=>60 minutes	Medical apps are easy to obtain (1=Strongly agree,2=Agree,3=Not sure,4=Disagree,5=Stongly disagree)	I am looking to obtain more medical apps in the future	I would recommend these medical apps to other peers	I do most of my medical learning using medical apps	Medical apps are essential tools for undergraduate medical studies	Medical apps are superior to medical textbooks	Medical apps can replace medical textbooks	Medical apps supplement medical textbooks	Medical apps provide useful point-of-care medical information	There are dangers in using medical apps for patient care	Improve clinical decision-making	Save time	Allow faster access to medical information	Allow faster access to common laboratory reference values	Help in developing differential diagnoses	Perform useful medical related calculations	Allow faster access to reliable sources of medical knowledge	Allow faster access to reliable sources of clinical skills	Allow faster access to evidence-based medical practice/case
3	2	1	2	3	4	4	4	4	4	4	4	3	2	3	3	2	2	3	2	4	2	4	2	2
2	2	1	1	3	4	1	2	2	2	1	2	4	2	2	3	2	2	2	3	2	3	2	2	2
3	2	1	3	3	4	2	1	2	2	2	2	4	1	2	3	2	1	1	2	2	2	2	2	2
2	2	2	3	5	2	1	2	2	4	3	3	2	1	2	4	2	2	2	2	2	2	2	2	1
2	1	2	1	5	2	1	1	1	4	2	3	3	1	1	3	3	3	2	2	2	2	2	2	1
1	1	1	5	1	7	1	1	1	2	2	2	2	2	1	2	2	1	2	2	2	2	2	2	1
1	1	1	3	1	4	4	4	1	2	3	4	4	2	1	2	2	2	2	2	2	4	3	3	3
1	2	1	1	5	2	4	4	4	2	4	4	4	1	1	2	4	2	1	2	2	2	2	4	1
1	1	1	2	3	5	4	1	4	4	3	4	4	4	4	4	3	4	4	4	4	4	4	4	4
1	1	1	3	1	5	2	1	2	2	2	2	2	2	2	2	2	2	2	2	2	1	2	2	2
2	2	2	3	1	3	1	1	2	4	2	3	3	1	3	2	3	3	1	4	3	3	4	4	2
2	3	1	1	3	2	4	1	1	4	3	4	4	2	2	2	2	2	1	3	3	3	2	2	3
1	1	2	8	1	3	1	2	1	2	1	2	4	2	2	3	1	1	2	2	4	2	2	2	3
1	2	1	3	1	3	2	1	1	2	1	2	2	1	2	3	2	1	1	2	2	2	2	2	2
1	1	2	1	5	2	4	1	1	2	1	2	4	4	3	3	3	3	2	2	3	3	2	2	3
2	1	1	3	1	3	1	2	2	2	1	2	2	2	2	2	2	1	2	2	2	2	2	2	1
2	2	1	3	1	2	4	2	2	5	3	3	4	2	3	2	2	3	2	3	4	4	2	2	3
2	2	2	1	1	2	2	2	2	2	2	2	4	1	4	3	3	2	2	2	2	3	2	2	2
1	1	2	3	1	6	2	2	2	2	2	2	4	1	4	3	3	2	2	2	2	3	2	2	2
2	1	2	3	1	3	1	4	2	2	2	2	4	2	4	2	4	4	3	4	2	4	2	2	4
2	2	1	3	3	2	1	1	1	2	2	3	4	1	2	2	2	2	2	2	2	2	1	2	2
1	1	2	7	3	8	1	1	2	2	2	2	4	2	4	3	1	2	2	1	2	2	2	2	2
1	1	2	2	1	4	2	1	2	2	1	3	4	2	2	2	1	2	1	2	2	2	2	2	2
1	1	2	6	3	4	4	1	1	2	1	4	4	2	2	2	2	1	2	2	4	4	2	4	2
1	1	2	1	3	5	4	1	1	2	1	4	4	2	2	2	2	1	2	2	4	4	2	4	2
1	1	2	3	1	3	4	2	1	2	2	3	3	1	3	3	3	2	2	2	2	2	2	3	3
2	1	2	3	3	3	2	1	1	1	1	3	4	1	1	4	1	1	1	2	2	2	1	1	1
1	1	1	3	3	3	2	1	1	1	1	3	4	1	1	4	1	1	1	2	2	2	1	1	1
2	2	2	1	3	2	2	1	2	5	2	4	4	2	2	3	1	2	2	2	4	4	4	4	3
2	1	2	2	5	2	4	1	2	2	2	3	4	2	2	2	2	2	2	2	2	2	1	2	2
1	1	1	4	3	2	4	1	2	2	2	3	4	2	2	2	2	2	2	2	2	2	1	2	2
2	1	2	4	1	8	1	1	1	2	2	4	4	2	2	1	2	2	1	2	2	2	2	2	2
2	2	2	2	5	2	1	2	2	4	2	4	3	2	3	3	3	3	3	2	3	3	3	3	3
3	3	1	2	5	1	1	2	2	4	2	4	3	2	3	3	3	3	3	2	3	3	3	3	3
2	1	1	3	1	8	2	2	2	2	3	3	4	2	2	2	1	2	2	2	2	4	2	2	3
2	3	2	1	1	3	4	1	2	2	2	4	2	1	3	2	2	2	2	2	2	2	2	2	2
2	2	2	2	1	3	4	1	2	2	2	4	2	1	3	2	2	2	2	2	2	2	2	2	2
2	1	1	2	3	5	1	1	2	2	2	3	2	2	1	3	2	2	2	1	3	3	2	2	1
3	3	1	2	3	6	4	2	2	2	1	4	4	1	2	3	3	2	1	2	2	3	2	2	3
1	1	1	2	3	2	4	2	2	4	3	5	4	1	2	2	2	2	1	2	2	2	2	2	2
1	1	2	2	3	3	1	1	2	2	2	3	3	3	2	3	2	2	1	2	2	2	2	2	2
1	2	1	1	3	4	2	1	1	5	1	2	4	2	2	2	2	2	1	4	2	4	4	2	2
3	1	1	3	3	3	4	1	1	2	1	2	4	2	2	3	2	2	2	4	2	2	3	3	3
1	1	2	1	1	6	1	1	1	2	2	3	4	1	2	4	2	2	1	2	2	2	4	2	2
2	2	2	1	3	4	2	2	1	1	1	2	2	1	1	2	2	1	2	1	2	2	2	2	1
1	1	1	6	3	4	4	1	1	4	2	4	2	2	1	2	3	2	1	2	2	4	2	2	4
1	1	1	1	1	3	4	1	2	1	2	4	4	2	4	3	2	2	2	2	2	3	2	2	4
3	3	1	3	3	5	4	1	2	2	1	2	3	2	2	4	2	2	2	2	2	2	2	2	2
1	1	1	1	3	2	1	2	4	4	3	3	2	2	2	2	2	1	2	2	4	2	2	2	2
1	1	1	3	3	2	2	1	1	2	2	5	2	1	2	4	2	2	2	2	2	2	2	2	2
2	2	1	1	3	3	1	1	1	4	2	4	4	2	3	2	3	3	1	3	4	2	2	1	2
1	1	1	2	1	2	4	1	2	2	2	3	2	1	2	4	2	2	2	2	2	2	2	2	2
2	3	1	1	3	2	2	1	2	2	2	4	4	1	2	3	2	1	2	3	2	3	2	3	3
3	1	1	3	1	3	1	1	2	4	2	3	3	2	1	2	2	3	2	2	2	2	2	2	2
1	1	2	2	1	8	3	1	1	2	1	4	5	2	3	2	3	4	2	4	4	3	3	2	3
2	2	2	10	1	8	2	1	1	4	2	4	3	2	2	2	4	4	2	4	4	4	4	4	2
2	1	2	1	1	8	2	1	1	4	1	4	2	1	2	3	2	2	2	3	3	2	2	2	2
1	1	2	3	1	8	2	1	1	4	1	4	2	1	2	3	2	2	2	3	3	2	2	2	2
1	1	1	1	1	3	4	2	4	4	4	4	4	2	2	2	2	2	2	2	2	4	2	2	1
1	1	1	1	1	8	4	1	1	2	2	4	2	1	2	2	2	2	2	2	2	2	2	2	2
3	3	1	8	3	3	4	1	1	2	2	4	2	1	2	2	2	2	2	2	2	2	2	2	2
2	3	1	6	1	4	1	1	1	1	1	1	1	1	1	3	1	1	1	1	1	1	1	1	1
2	2	2	11	5	2	2	1	2	2	2	2	2	2	2	2	2	2	2	2	2	2	2	2	2
2	2	1	2	1	3	2	2	2	2	1	4	2	2	3	2	3	3	3	2	3	3	3	1	1
2	2	2	1	3	4	1	1	1	1	1	3	4	1	1	4	2	1	1	1	1	1	1	1	1
2	2	1	2	3	4	2	1	2	2	2	3	3	2	2	3	2	2	2	2	4	2	2	2	3
2	2	1	3	3	5	2	2	2	2	4	2	3	2	2	2	2	2	2	2	2	2	2	2	2
2	2	2	1	3	4	2	2	1	1	2	2	3	3	2	4	3	2	2	2	3	3	2	2	2
2	2	2	2	3	5	2	2	2	2	4	3	3	4	2	3	3	2	3	2	2	2	2	2	2
2	2	1	5	5	2	2	1	2	4	2	5	4	2	3	2	2	3	2	2	3	2	2	2	2
2	2	2	2	1	7	2	1	2	2	2	4	4	2	2	2	2	2	2	2	2	2	2	2	2
2	2	1	1	1	3	2	2	2	2	3	4	4	2	2	2	4	2	2	2	4	3	2	2	2
2	1	2	1	1	3	3	1	1	1	1	3	4	2	2	2	3	2	2	3	3	3	3	3	3
2	3	1	1	5	2	3	3	3	3	3	3	3	3	3	3	3	3	3	3	3	3	3	3	3
3	2	1	1	3	4	2	2	2	4	4	4	4	2	2	3	2	2	2	2	2	2	2	2	2
2	3	1	1	3	3	3	1	1	2	2	3	2	1	2	3	3	2	2	3	2	3	2	2	3
2	1	1	2	3	4	3	1	1	2	2	3	2	1	2	3	3	2	2	3	2	3	2	2	3
2	3	1	3	3	3	3	2	3	4	3	3	3	3	3	2	2	2	4	3	3	3	3	3	3
2	2	1	4	5	2	3	2	2	3	2	2	5	2	3	3	3	2	2	3	3	3	3	3	3
2	2	1	5	3	4	3	1	1	1	1	2	3	1	1	3	2	3	2	2	2	2	2	2	2
2	2	1	3	3	4	3	1	1	1	1	1	5	1	2	1	4	2	2	2	2	2	2	2	2
1	1	2	1	5	3	2	2	2	4	2	4	2	2	4	2	2	2	2	2	2	2	2	3	3
1	1	1	1	3	2	2	2	2	2	2	4	4	2	2	2	2	2	2	2	2	2	2	2	2
2	2	1	2	3	2	2	2	2	4	2	4	2	2	4	2	2	2	2	2	2	2	2	3	3
1	1	1	1	1	5	2	2	2	4	2	4	2	2	4	2	2	2	2	2	2	2	2	3	3
1	1	1	8	1	3	1	1	1	4	2	4	5	1	2	3	2	2	2	2	2	3	2	3	4
4	3	1	2	3	4	2	2	2	4	2	4	2	2	4	2	2	2	2	2	2	2	2	3	3
2	2	1	3	3	3	4	1	1	4	2	4	4	2	2	2	2	2	2	2	2	4	2	2	4
2	2	1	5	1	3	2	2	2	4	2	4	2	2	4	2	2	2	2	2	2	2	2	3	3
1	1	1	1	1	3	2	1	1	2	2	3	3	2	2	3	2	2	2	3	3	2	2	2	2
1	1	1	2	3	3	2	2	2	4	3	4	4	2	4	3	2	3	2	2	2	2	2	2	2
2	2	2	1	3	2	2	2	2	4	3	4	4	2	4	3	2	3	2	2	2	2	2	2	2
1	1	1	2	1	3	2	2	2	4	3	4	4	2	4	3	2	3	2	2	2	2	2	2	2
2	2	1	2	3	2	2	1	2	2	2	2	2	1	1	2	2	3	2	2	2	2	2	2	3
1	1	1	2	3	2	2	1	2	2	2	2	2	1	1	2	2	3	2	2	2	2	2	2	3
2	2	1	2	1	4	2	2	2	2	1	2	4	2	2	3	2	2	2	2	2	2	2	2	2
3	3	1	9	3	4	3	1	2	2	2	4	4	2	2	2	4	2	2	2	4	2	4	2	4
4	3	1	1	1	2	4	2	2	3	2	3	4	2	2	2	2	2	2	2	2	2	2	2	2
2	2	1	3	3	5	2	2	2	2	2	2	5	1	1	1	1	1	1	1	1	1	1	1	1
1	1	2	1	1	3	3	2	3	3	3	2	4	2	2	4	2	2	2	3	2	3	2	2	2
1	1	2	1	5	4	2	2	2	2	2	2	2	2	2	2	1	2	2	2	2	2	2	2	2
1	1	2	1	5	2	3	1	1	1	1	3	4	2	1	3	3	2	1	2	2	2	2	2	2
2	1	2	2	5	2	3	1	1	1	1	3	4	2	1	3	3	2	1	2	2	2	2	2	2
1	1	2	1	1	3	2	1	2	2	2	2	2	2	2	2	2	2	2	2	2	2	2	2	2
2	1	2	1	1	3	3	2	2	2	2	4	2	2	1	2	2	2	2	2	2	2	2	2	2
2	1	2	5	1	3	1	2	2	4	2	4	4	1	2	2	2	4	2	3	2	2	1	2	2
1	2	1	3	1	3	1	2	2	4	2	4	4	1	2	2	2	4	2	3	2	2	1	2	2
2	1	2	2	3	5	4	2	3	2	1	4	4	1	1	4	2	4	2	3	3	2	2	2	2
2	2	2	1	3	5	3	3	3	4	4	3	3	4	3	4	3	3	3	3	3	3	3	3	3
2	2	1	2	3	3	2	1	1	1	1	1	1	1	1	2	2	2	2	2	2	2	2	2	2
2	2	2	2	3	3	2	1	1	1	1	3	4	1	1	4	1	1	1	2	2	2	1	1	1
2	1	2	2	3	2	2	1	1	1	1	3	4	1	1	4	1	1	1	2	2	2	1	1	1
2	3	2	2	3	3	2	1	1	1	1	3	4	1	1	4	1	1	1	2	2	2	1	1	1
1	1	2	2	1	2	1	1	2	2	2	4	4	2	4	3	4	3	2	3	4	4	3	3	3
1	2	2	5	1	6	4	1	1	4	2	4	4	2	2	2	2	2	2	2	2	4	2	2	4
3	3	1	3	1	8	2	2	2	2	1	2	2	2	2	3	2	2	2	2	2	2	2	2	2
2	2	2	5	1	4	2	2	2	4	2	4	4	2	4	2	2	2	2	2	2	2	2	2	2
2	2	2	3	3	8	2	2	2	2	2	2	2	2	2	2	2	2	2	2	2	2	2	2	2
2	2	2	2	1	3	2	2	2	4	2	4	2	2	4	2	2	2	2	2	2	2	2	3	3
2	2	2	4	3	5	2	1	1	2	2	3	3	2	2	3	2	2	2	3	3	2	2	2	2
1	2	2	3	1	2	2	2	2	4	3	4	4	2	4	3	2	3	2	2	2	2	2	2	2
1	2	2	3	1	3	2	2	2	4	3	4	4	2	4	3	2	3	2	2	2	2	2	2	2
2	2	2	2	3	4	2	2	2	2	3	4	4	2	2	2	4	2	2	2	4	3	2	2	2
1	1	2	2	1	2	3	1	1	1	1	3	4	2	2	2	3	2	2	3	3	3	3	3	3
2	2	2	1	1	4	1	1	1	1	1	1	2	2	2	2	1	1	1	1	1	2	2	1	1
2	2	1	1	3	4	3	2	2	2	2	2	4	2	2	3	2	2	1	2	2	2	2	2	3
2	2	1	4	1	4	1	1	1	1	1	1	1	1	1	1	1	1	1	1	3	1	1	1	1
1	1	1	2	1	4	2	2	2	2	2	4	3	2	2	4	2	2	2	2	2	2	2	2	2
1	1	2	3	1	2	2	2	2	2	2	3	3	2	3	4	4	2	2	3	3	3	3	3	3
2	2	2	2	1	2	3	1	1	1	1	3	4	2	2	2	3	2	2	3	3	3	3	3	3
4	3	1	1	3	2	3	3	3	4	2	5	4	4	1	3	3	3	3	3	3	3	2	3	3
2	1	2	3	1	5	2	2	2	2	2	2	4	2	2	3	4	2	2	3	2	3	4	2	2
1	1	1	2	3	2	3	2	3	3	3	3	3	3	3	3	3	3	3	3	3	3	3	3	3
2	2	2	2	1	5	2	2	2	1	1	1	2	1	1	3	1	1	1	1	1	2	1	1	1
1	1	1	1	5	2	3	1	1	1	1	3	4	2	2	2	3	2	2	3	3	3	3	3	3
2	3	1	6	1	3	1	1	1	2	1	3	1	1	1	3	2	1	1	1	2	2	1	1	1
1	1	1	2	3	3	2	2	2	2	2	4	4	2	2	4	2	2	2	2	3	2	2	2	2
2	2	1	6	1	8	1	1	1	2	1	2	2	1	1	3	2	1	1	2	2	3	2	2	2
1	1	1	2	3	2	2	2	2	2	2	3	4	2	2	3	3	2	2	2	2	2	2	2	2
2	1	1	1	3	3	3	1	1	1	1	3	4	2	2	2	3	2	2	3	3	3	3	3	3
2	1	1	3	3	3	3	1	1	1	1	3	4	2	2	2	3	2	2	3	3	3	3	3	3
2	1	1	2	1	2	3	3	2	3	2	3	2	2	3	3	3	3	2	3	3	3	3	3	3
2	1	1	2	3	3	3	1	1	1	1	3	4	2	2	2	3	2	2	3	3	3	3	3	3
1	1	1	2	3	3	3	2	2	2	2	4	4	2	2	3	2	2	2	2	2	2	2	2	2
1	1	2	2	3	2	4	1	1	1	1	2	4	2	1	4	2	2	2	2	2	2	2	2	2
2	2	1	3	1	3	2	2	2	2	2	3	2	2	2	2	2	2	2	2	2	2	2	2	2
2	3	1	3	3	2	3	3	3	4	2	4	4	2	2	3	2	2	2	2	2	2	2	2	2
1	1	2	1	3	3	2	2	2	1	1	1	4	2	1	2	2	2	2	2	2	2	2	2	2
1	1	1	1	3	3	3	2	2	2	3	3	3	2	2	2	2	2	2	2	3	3	3	3	3
1	1	1	3	3	3	2	1	1	2	1	3	2	2	1	3	2	2	2	3	3	2	2	2	3
2	2	1	1	1	6	4	1	1	4	2	4	4	2	2	2	2	2	2	2	2	4	2	2	4
2	1	1	1	1	3	2	2	2	4	2	4	2	2	4	2	2	2	2	2	2	2	2	3	3
1	1	2	2	1	7	2	2	1	2	2	4	4	2	2	3	2	2	2	4	4	2	2	2	2
1	1	1	2	5	2	2	2	2	2	2	3	3	2	3	3	3	2	2	3	3	3	3	3	3
2	1	2	1	1	3	2	2	2	4	2	4	2	2	4	2	2	2	2	2	2	2	2	3	3
2	2	2	2	5	2	3	2	2	1	1	1	3	5	2	4	3	2	2	3	3	3	2	2	2
2	1	1	1	3	2	2	2	2	2	1	3	4	2	3	3	3	3	3	3	2	3	3	3	3
2	2	1	2	3	2	2	2	3	3	3	3	3	3	3	3	3	3	3	2	3	3	3	3	3
1	1	1	5	1	5	2	1	1	4	1	4	2	1	1	2	2	2	1	1	2	2	1	1	2
1	1	2	1	1	6	1	1	1	1	1	1	4	2	1	2	1	1	1	1	3	5	1	1	3
2	1	2	1	5	2	3	2	2	3	3	4	4	2	2	3	2	2	2	2	3	2	2	2	3
2	2	1	3	3	2	2	2	2	2	2	2	2	2	2	2	2	1	2	2	1	2	2	2	1
2	1	1	1	1	2	2	2	2	1	2	3	2	1	2	4	2	2	2	2	2	2	2	2	1
2	2	1	4	1	4	2	2	2	1	2	3	2	1	2	4	2	2	2	2	2	2	2	2	1
1	1	1	1	3	3	2	1	1	1	1	3	3	2	2	3	3	2	2	3	3	3	2	3	3
2	2	2	5	1	8	3	2	2	4	3	4	2	4	1	2	4	4	2	4	4	2	4	4	4
1	1	2	5	1	7	2	1	1	1	1	3	3	2	2	3	3	2	2	3	3	3	2	3	3
1	1	2	1	3	2	2	1	1	1	1	3	3	2	2	3	3	2	2	3	3	3	2	3	3
2	2	2	12	1	5	1	1	1	1	1	1	2	2	1	3	3	2	2	3	3	3	2	3	3
1	1	1	1	5	3	1	1	1	1	1	1	1	1	1	3	1	1	2	2	2	2	2	2	2
1	1	1	3	1	5	2	1	1	1	2	2	3	3	2	3	2	2	2	2	2	2	2	2	2
2	1	1	4	1	4	2	1	2	2	2	3	4	2	2	2	2	2	2	2	2	2	2	2	1
1	1	2	2	3	2	3	2	2	2	2	2	2	2	2	2	2	2	2	2	2	2	2	2	2
1	1	1	1	3	2	2	1	1	1	1	1	1	1	1	1	2	1	1	2	2	1	1	1	3
2	2	1	1	5	2	1	1	1	1	1	1	1	1	1	1	1	1	1	1	1	1	1	1	1
2	2	1	3	3	3	3	2	2	2	2	2	2	2	2	2	2	2	2	2	2	2	2	2	2
2	3	2	2	3	3	2	1	1	1	1	3	4	1	1	4	1	1	1	2	2	2	1	1	1
1	1	2	2	1	2	1	1	2	2	2	4	4	2	4	3	4	3	2	3	4	4	3	3	3
1	2	2	5	1	6	4	1	1	4	2	4	4	2	2	2	2	2	2	2	2	4	2	2	4
2	2	2	2	1	3	2	2	2	4	2	4	2	2	4	2	2	2	2	2	2	2	2	3	3
2	2	2	4	3	5	2	1	1	2	2	3	3	2	2	3	2	2	2	3	3	2	2	2	2
1	2	2	3	1	3	2	2	2	4	3	4	4	2	4	3	2	3	2	2	2	2	2	2	2
1	2	2	3	1	3	2	2	2	4	3	4	4	2	4	3	2	3	2	2	2	2	2	2	2
2	2	2	2	3	4	2	2	2	2	3	4	4	2	2	2	4	2	2	2	4	3	2	2	2
1	1	2	2	1	2	3	1	1	1	1	3	4	2	2	2	3	2	2	3	3	3	3	3	3
2	3	2	2	3	3	2	1	1	1	1	3	4	1	1	4	1	1	1	2	2	2	1	1	1
1	1	2	2	1	2	1	1	2	2	2	4	4	2	4	3	4	3	2	3	4	4	3	3	3
1	2	2	5	1	6	4	1	1	4	2	4	4	2	2	2	2	2	2	2	2	4	2	2	4
2	2	2	2	1	3	2	2	2	4	2	4	2	2	4	2	2	2	2	2	2	2	2	3	3
2	2	2	4	3	5	2	1	1	2	2	3	3	2	2	3	2	2	2	3	3	2	2	2	2
1	2	2	3	1	2	2	2	2	4	3	4	4	2	4	3	2	3	2	2	2	2	2	2	2
1	2	2	3	1	3	2	2	2	4	3	4	4	2	4	3	2	3	2	2	2	2	2	2	2
1	1	2	2	1	2	3	1	1	1	1	3	4	2	2	2	3	2	2	3	3	3	3	3	3
2	1	1	2	3	4	3	1	1	2	2	3	2	1	2	3	3	2	2	3	2	3	2	2	3
2	3	1	3	3	3	3	2	3	4	3	3	3	3	3	2	2	2	4	3	3	3	3	3	3
2	2	1	4	5	2	3	2	2	3	2	2	5	2	3	3	3	2	2	3	3	3	3	3	3
2	2	1	5	3	4	3	1	1	1	1	2	3	1	1	3	2	3	2	2	2	2	2	2	2
2	2	1	3	1	2	3	1	1	1	1	3	4	2	2	2	3	2	2	3	3	3	3	3	3
1	1	2	1	5	3	3	1	1	1	1	3	4	2	2	2	3	2	2	3	3	3	3	3	3
1	1	1	1	3	2	2	2	2	2	2	4	4	2	2	2	2	2	2	2	2	2	2	2	2
2	2	1	2	5	3	3	1	1	1	1	3	4	2	2	2	3	2	2	3	3	3	3	3	3
2	3	2	2	3	3	2	1	1	1	1	3	4	1	1	4	1	1	1	2	2	2	1	1	1
1	1	2	2	1	2	1	1	2	2	2	4	4	2	4	3	4	3	2	3	4	4	3	3	3
1	2	2	5	1	6	4	1	1	4	2	4	4	2	2	2	2	2	2	2	2	4	2	2	4
2	2	2	2	1	3	2	2	2	4	2	4	2	2	4	2	2	2	2	2	2	2	2	3	3
2	2	2	4	3	5	2	1	1	2	2	3	3	2	2	3	2	2	2	3	3	2	2	2	2
1	2	2	3	1	3	2	2	2	4	3	4	4	2	4	3	2	3	2	2	2	2	2	2	2
1	2	2	3	1	3	2	2	2	4	3	4	4	2	4	3	2	3	2	2	2	2	2	2	2
2	2	2	2	3	4	2	2	2	2	3	4	4	2	2	2	4	2	2	2	4	3	2	2	2
1	1	2	2	1	2	3	1	1	1	1	3	4	2	2	2	3	2	2	3	3	3	3	3	3
2	3	2	2	3	3	2	1	1	1	1	3	4	1	1	4	1	1	1	2	2	2	1	1	1
1	1	2	2	1	2	1	1	2	2	2	4	4	2	4	3	4	3	2	3	4	4	3	3	3
1	2	2	5	1	6	4	1	1	4	2	4	4	2	2	2	2	2	2	2	2	4	2	2	4
2	2	2	2	1	3	2	2	2	4	2	4	2	2	4	2	2	2	2	2	2	2	2	3	3
2	2	2	4	3	5	2	1	1	2	2	3	3	2	2	3	2	2	2	3	3	2	2	2	2
1	2	2	3	1	2	2	2	2	4	3	4	4	2	4	3	2	3	2	2	2	2	2	2	2
1	2	2	3	1	4	2	2	2	4	3	4	4	2	4	3	2	3	2	2	2	2	2	2	2
2	2	2	2	3	4	2	2	2	2	3	4	4	2	2	2	4	2	2	2	4	3	2	2	2
1	1	2	2	1	2	3	1	1	1	1	3	4	2	2	2	3	2	2	3	3	3	3	3	3
2	3	2	2	3	3	2	1	1	1	1	3	4	1	1	4	1	1	1	2	2	2	1	1	1
1	1	2	2	1	2	1	1	2	2	2	4	4	2	4	3	4	3	2	3	4	4	3	3	3
1	2	2	5	1	6	4	1	1	4	2	4	4	2	2	2	2	2	2	2	2	4	2	2	4
2	2	2	2	1	3	2	2	2	4	2	4	2	2	4	2	2	2	2	2	2	2	2	3	3
2	2	2	4	3	5	2	1	1	2	2	3	3	2	2	3	2	2	2	3	3	2	2	2	2
1	2	2	3	1	2	2	2	2	4	3	4	4	2	4	3	2	3	2	2	2	2	2	2	2
1	2	2	3	1	3	2	2	2	4	3	4	4	2	4	3	2	3	2	2	2	2	2	2	2
2	2	2	2	3	4	2	2	2	2	3	4	4	2	2	2	4	2	2	2	4	3	2	2	2
1	1	2	2	1	2	3	1	1	1	1	3	4	2	2	2	3	2	2	3	3	3	3	3	3
2	3	2	2	3	3	2	1	1	1	1	3	4	1	1	4	1	1	1	2	2	2	1	1	1
1	1	2	2	1	2	1	1	2	2	2	4	4	2	4	3	4	3	2	3	4	4	3	3	3
1	2	2	5	1	6	4	1	1	4	2	4	4	2	2	2	2	2	2	2	2	4	2	2	4
2	2	2	2	1	3	2	2	2	4	2	4	2	2	4	2	2	2	2	2	2	2	2	3	3
2	2	2	4	3	5	2	1	1	2	2	3	3	2	2	3	2	2	2	3	3	2	2	2	2
1	2	2	3	1	6	2	2	2	4	3	4	4	2	4	3	2	3	2	2	2	2	2	2	2
1	2	2	3	1	5	2	2	2	4	3	4	4	2	4	3	2	3	2	2	2	2	2	2	2
2	2	2	2	3	4	2	2	2	2	3	4	4	2	2	2	4	2	2	2	4	3	2	2	2
1	1	2	2	1	2	3	1	1	1	1	3	4	2	2	2	3	2	2	3	3	3	3	3	3
2	2	2	3	1	2	3	1	1	1	1	4	4	1	1	3	2	2	2	2	2	2	2	2	2
3	2	1	2	3	4	4	4	4	4	4	4	3	2	3	3	2	2	3	2	4	2	4	2	2
2	2	1	1	3	4	1	2	2	2	1	2	4	2	2	3	2	2	2	3	2	3	2	2	2
3	2	1	3	3	4	2	1	2	2	2	2	4	1	2	3	2	1	1	2	2	2	2	2	2
2	2	2	3	5	2	1	2	2	4	3	3	2	1	2	4	2	2	2	2	2	2	2	2	1
2	1	2	1	5	5	1	1	1	4	2	3	3	1	1	3	3	3	2	2	2	2	2	2	1
1	1	1	5	1	7	1	1	1	2	2	2	2	2	1	2	2	1	2	2	2	2	2	2	1
1	1	1	3	1	4	4	4	1	2	3	4	4	2	1	2	2	2	2	2	2	4	3	3	3
1	2	1	1	5	2	4	4	4	2	4	4	4	1	1	2	4	2	1	2	2	2	2	4	1
1	1	1	2	3	5	4	1	4	4	3	4	4	4	4	4	3	4	4	4	4	4	4	4	4
1	1	1	3	1	5	2	1	2	2	2	2	2	2	2	2	2	2	2	2	2	1	2	2	2
2	2	2	3	1	3	1	1	2	4	2	3	3	1	3	2	3	3	1	4	3	3	4	4	2
2	3	1	1	3	2	4	1	1	4	3	4	4	2	2	2	2	2	1	3	3	3	2	2	3
1	1	2	8	1	3	1	2	1	2	1	2	4	2	2	3	1	1	2	2	4	2	2	2	3
1	2	1	3	1	3	2	1	1	2	1	2	2	1	2	3	2	1	1	2	2	2	2	2	2
1	1	2	1	5	2	4	1	1	2	1	2	4	4	3	3	3	3	2	2	3	3	2	2	3
2	1	1	3	1	3	1	2	2	2	1	2	2	2	2	2	2	1	2	2	2	2	2	2	1
2	2	1	3	1	2	4	2	2	5	3	3	4	2	3	2	2	3	2	3	4	4	2	2	3
2	2	2	1	1	2	2	2	2	2	2	2	4	1	4	3	3	2	2	2	2	3	2	2	2
1	1	2	3	1	6	1	4	2	2	2	2	4	2	4	2	4	4	3	4	2	4	2	2	4
2	1	2	3	1	3	1	4	2	2	2	2	4	2	4	2	4	4	3	4	2	4	2	2	4
1	1	2	1	1	3	1	1	2	2	2	2	4	2	4	3	1	2	2	1	2	2	2	2	2
2	2	1	3	3	2	1	1	1	2	2	3	4	1	2	2	2	2	2	2	2	2	1	2	2
1	1	2	7	3	8	2	1	2	2	1	3	4	2	2	2	1	2	1	2	2	2	2	2	2
1	1	2	2	1	4	3	1	1	1	1	3	4	2	2	2	3	2	2	3	3	3	3	3	3
1	1	2	6	3	4	4	1	1	2	1	4	4	2	2	2	2	1	2	2	4	4	2	4	2
1	1	2	1	3	5	3	1	1	1	1	3	4	2	2	2	3	2	2	3	3	3	3	3	3
1	1	2	3	1	3	4	2	1	2	2	3	3	1	3	3	3	2	2	2	2	2	2	3	3
2	1	2	3	3	3	3	1	1	1	1	3	4	2	2	2	3	2	2	3	3	3	3	3	3
1	1	1	3	3	3	3	1	1	1	1	3	4	2	2	2	3	2	2	3	3	3	3	3	3
2	2	2	1	3	2	2	1	2	5	2	4	4	2	2	3	1	2	2	2	4	4	4	4	3
2	1	2	2	5	2	2	1	1	2	2	3	3	2	2	3	2	2	2	3	3	2	2	2	2
1	1	1	4	3	2	4	1	2	2	2	3	4	2	2	2	2	2	2	2	2	2	1	2	2
2	1	2	4	1	8	1	1	1	2	2	4	4	2	2	1	2	2	1	2	2	2	2	2	2
2	2	2	2	5	2	1	2	2	4	2	4	3	2	3	3	3	3	3	2	3	3	3	3	3
3	3	1	2	5	1	1	2	2	4	2	4	3	2	3	3	3	3	3	2	3	3	3	3	3
2	1	1	3	1	8	2	2	2	2	3	3	4	2	2	2	1	2	2	2	2	4	2	2	3
2	3	2	1	1	3	4	1	2	2	2	4	2	1	3	2	2	2	2	2	2	2	2	2	2
2	2	2	2	1	3	4	1	2	2	2	4	2	1	3	2	2	2	2	2	2	2	2	2	2
2	1	1	2	3	5	1	1	2	2	2	3	2	2	1	3	2	2	2	1	3	3	2	2	1
3	3	1	2	3	6	4	2	2	2	1	4	4	1	2	3	3	2	1	2	2	3	2	2	3
1	1	1	2	3	2	4	2	2	4	3	5	4	1	2	2	2	2	1	2	2	2	2	2	2
1	1	2	2	3	3	1	1	2	2	2	3	3	3	2	3	2	2	1	2	2	2	2	2	2
1	2	1	1	3	4	2	1	1	5	1	2	4	2	2	2	2	2	1	4	2	4	4	2	2
3	1	1	3	3	3	4	1	1	2	1	2	4	2	2	3	2	2	2	4	2	2	3	3	3
1	1	2	1	1	6	1	1	1	2	2	3	4	1	2	4	2	2	1	2	2	2	4	2	2
2	2	2	1	5	3	2	1	1	2	2	5	2	1	2	4	2	2	2	2	2	2	2	2	2
2	2	2	1	3	4	2	2	1	1	1	2	2	1	1	2	2	1	2	1	2	2	2	2	1
1	1	1	6	3	3	4	1	1	4	2	4	2	2	1	2	3	2	1	2	2	4	2	2	4
1	1	1	1	1	3	4	1	2	1	2	4	4	2	4	3	2	2	2	2	2	3	2	2	4
3	3	1	3	3	5	4	1	2	2	1	2	3	2	2	4	2	2	2	2	2	2	2	2	2
